# Supplementary material for: Fingerprint of Characteristic Saffron Compounds as Novel Standardization of Commercial Crocus sativus Extracts
Source: Foods. 2023 Apr 13;12(8):1634. doi: 10.3390/foods12081634 (PMC10137349; doi:10.3390/foods12081634)
Supplement: Supplementary file 1 [file foods-12-01634-s001.zip]

Archive with 1 entries (1 files):
- foods-2304174-supplementary--final.pdf
